# Supplementary material for: Comparison of CAD and Voxel-Based Modelling Methodologies for the Mechanical Simulation of Extrusion-Based 3D Printed Scaffolds
Source: Materials (Basel). 2021 Sep 29;14(19):5670. doi: 10.3390/ma14195670 (PMC8510365; doi:10.3390/ma14195670)
Supplement: Supplementary file 1 [file materials-14-05670-s001.zip]

Archive with 13 entries (13 files):
- FIG S1.tif
- FIG S10.tif
- FIG S11.tif
- FIG S12.tif
- FIG S13.tif
- FIG S2.tif
- FIG S3.tif
- FIG S4.tif
- FIG S5.tif
- FIG S6.tif
- FIG S7.tif
- FIG S8.tif
- FIG S9.tif
